# Supplementary material for: NMR-Based Metabolic Profiling of the Effects of α-Ketoglutarate Supplementation on Energy-Deficient C2C12 Myotubes
Source: Molecules. 2023 Apr 30;28(9):3840. doi: 10.3390/molecules28093840 (PMC10179873; doi:10.3390/molecules28093840)
Supplement: Supplementary file 1 [file molecules-28-03840-s001.zip]

Archive with 1 entries (1 files):
- molecules-2314530-supplementary.pdf
